# Supplementary material for: Practices and preferences in the use of magnification among endodontists and restorative dentists: A multicentre study
Source: PLoS One. 2025 Jan 7;20(1):e0311391. doi: 10.1371/journal.pone.0311391 (PMC11706448; doi:10.1371/journal.pone.0311391)
Supplement: S1 Data — (XLSX) [file pone.0311391.s001.xlsx]

## Sheet: Data
Baseline							Perception															Clinicla Intrest	Preference			Practice
Age	Gender	Location	Education	Experience	Profession	Organization	Q1	Q2	Q3	Q4	Q5	Q6	Q7	Q8	Q9	Q10	Q11	Q12	Q13	Q14	Q15		Q1	Q2	Q3	Q1	Q2	HC	CC	BI	L	CP	SE	Crack	Caries	TP
1	1	3	1	1	1	1	4	4	4	4	4	4	4	4	4	5	5	5	5	2	1	1	2	1	3	2	2	1	1	1	1	1	1	0	0	0
1	1	3	1	1	1	1	4	4	4	4	4	4	4	4	3	5	5	5	5	2	1	2	2	2	3	4	2	1	1	1	1	1	1	1	1	1
4	1	3	2	1	1	1	5	5	5	5	5	5	5	4	2	2	5	5	4	2	3	5	4	1	3	2	2	1	1	1	1	1	1	1	1	1
1	2	3	2	1	1	1	5	5	5	5	5	5	4	5	4	3	5	5	5	2	1	3	2	4	2	4	1	1	1	1	1	1	1	1	1	1
4	1	1	1	1	1	1	5	5	5	5	5	5	4	1	4	4	5	5	3	1	3	6	4	3	3	2	2	1	1	1	1	1	1	1	0	1
1	1	3	1	1	1	1	5	5	5	5	5	5	5	3	2	5	5	5	5	2	1	2	2	1	3	1	2	1	1	1	1	1	1	1	0	0
3	1	3	1	1	1	1	5	4	5	4	4	4	5	2	3	4	4	4	4	2	3	7	2	2	1	2	1	1	1	1	1	1	1	1	0	1
3	1	3	1	1	1	1	5	4	5	4	5	4	5	2	3	4	1	4	4	2	3	7	2	2	1	2	1	1	1	1	1	0	1	1	0	1
1	2	3	1	1	1	1	3	3	3	3	3	3	3	5	5	3	2	5	5	2	1	1	2	1	3	1	2	1	1	0	0	0	0	0	0	0
3	2	3	1	1	1	1	5	4	5	4	4	4	5	3	2	4	4	4	4	2	3	7	2	2	1	2	1	1	1	1	1	0	1	1	0	1
4	2	3	1	1	1	1	5	4	5	4	5	4	5	3	2	4	4	4	4	2	3	7	2	2	1	2	1	1	1	1	1	0	1	1	0	1
1	2	3	2	1	1	1	4	4	4	4	4	4	4	3	4	3	5	5	5	2	1	2	1	1	2	2	1	1	1	1	1	1	1	1	0	0
1	1	3	4	1	1	1	4	4	5	5	4	4	4	3	3	5	5	5	5	2	1	5	2	2	3	4	2	1	1	1	1	1	1	1	1	1
1	1	3	4	1	1	1	5	5	5	5	5	5	5	5	5	3	5	5	5	2	1	1	5	4	3	1	3	0	1	1	1	1	1	1	1	1
1	1	3	4	1	1	1	5	4	4	4	5	5	5	3	3	3	5	5	5	2	1	7	2	4	3	2	2	0	0	0	1	1	1	0	0	0
1	2	3	4	1	1	1	5	5	5	5	5	5	5	1	1	2	5	5	4	2	3	7	4	1	2	2	2	1	1	1	1	1	1	1	1	1
4	2	3	4	1	1	1	3	5	4	4	4	5	5	2	4	4	4	3	3	1	2	6	4	3	1	4	2	1	1	1	1	1	1	1	0	1
4	2	3	4	1	1	1	3	4	4	4	4	5	5	2	5	4	2	5	3	1	2	6	4	3	1	2	2	1	1	1	1	1	1	1	0	1
3	1	1	2	2	1	1	5	5	5	5	5	5	4	1	4	4	5	5	3	1	3	6	4	3	3	2	2	1	1	1	1	1	1	1	0	1
3	2	3	2	2	1	1	3	5	4	4	4	5	5	2	4	4	4	3	3	1	2	6	4	3	1	4	2	1	1	1	1	1	1	1	0	1
3	2	3	2	2	1	1	3	4	4	4	4	5	5	2	5	4	2	3	3	1	2	6	4	3	1	4	2	1	1	1	1	1	1	1	0	1
2	1	1	4	2	1	1	5	5	5	5	5	5	5	2	3	5	5	5	5	2	1	2	4	2	1	2	1	1	1	1	1	1	1	1	0	0
1	2	3	4	2	1	1	5	5	5	5	5	5	5	2	2	4	1	4	4	2	3	4	2	2	2	2	1	1	1	1	1	1	1	1	0	0
4	2	3	4	2	1	1	5	5	5	5	5	5	5	2	2	4	5	4	4	2	3	4	2	2	2	2	1	1	1	1	1	1	1	1	0	0
1	1	3	1	2	1	1	4	4	5	4	4	3	5	3	2	4	4	4	4	2	3	7	2	2	1	2	1	1	1	1	1	1	1	1	0	1
2	1	3	1	2	1	1	5	5	5	5	5	5	5	3	3	3	5	5	5	2	2	4	4	3	1	2	1	1	1	1	1	1	1	1	0	0
4	1	3	1	2	1	1	4	4	5	4	4	3	5	2	3	4	4	4	4	2	3	7	2	2	1	2	1	1	1	1	1	1	1	1	0	1
4	1	3	1	2	1	1	4	4	5	4	4	3	5	2	3	4	4	4	4	2	3	7	2	2	1	2	1	1	1	1	1	1	1	1	0	1
1	2	3	1	2	1	1	5	5	4	5	5	5	4	3	3	4	5	4	4	2	3	7	2	2	1	2	1	1	1	1	1	1	1	1	0	1
1	2	3	1	2	1	1	5	4	5	4	4	3	5	3	2	4	1	4	4	2	3	7	2	2	1	2	1	1	1	1	1	1	1	1	0	1
3	2	3	2	2	1	1	3	4	4	4	4	5	5	2	5	4	4	3	3	1	2	6	2	3	1	4	2	1	1	1	1	1	1	1	0	1
2	1	2	3	2	1	1	5	4	5	5	5	5	5	2	3	3	4	4	4	2	3	7	2	2	1	2	1	1	1	1	1	0	1	1	0	1
2	1	3	4	2	1	1	5	4	5	5	5	4	5	2	3	3	2	4	4	2	3	7	2	2	1	2	1	1	1	1	1	0	1	1	0	1
1	2	3	4	2	1	1	5	5	5	5	5	5	5	4	3	3	5	5	5	2	1	5	4	1	2	2	1	1	1	1	1	1	1	1	0	0
1	2	3	4	2	1	1	5	5	5	5	4	5	4	4	4	3	5	5	5	2	1	7	1	2	2	2	2	1	1	1	1	1	1	1	1	1
2	2	3	4	2	1	1	5	4	5	4	5	4	5	3	2	3	4	4	4	2	3	7	2	2	1	2	1	1	1	1	1	0	1	1	0	1
2	2	3	4	2	1	1	5	4	5	5	5	4	5	3	2	3	4	4	4	2	3	7	2	2	1	2	1	1	1	1	1	0	1	1	0	1
3	2	3	4	2	1	1	3	4	4	4	5	4	5	1	3	4	5	4	3	4	4	4	2	2	2	4	1	1	1	1	1	1	0	1	1	0
2	1	1	1	3	1	1	5	5	5	5	5	5	5	2	2	5	5	5	5	2	1	7	4	3	1	2	1	1	1	1	1	1	1	1	1	1
2	2	3	2	3	1	1	5	5	5	5	5	5	5	2	2	4	5	4	4	2	3	7	2	2	2	4	1	1	1	1	1	1	1	1	1	1
2	1	1	3	3	1	1	5	5	5	5	5	4	5	2	2	5	5	5	5	2	1	5	4	2	1	2	1	1	1	1	1	1	1	1	1	1
2	1	2	3	3	1	1	5	5	5	5	5	5	4	2	4	4	5	5	3	4	4	6	4	3	2	2	2	1	1	1	1	1	1	1	0	1
2	1	2	3	3	1	1	5	5	3	5	5	4	3	2	4	4	5	5	3	4	4	6	2	2	2	2	2	1	1	1	1	1	1	1	0	0
3	1	2	3	3	1	1	5	4	3	5	5	5	5	2	5	3	4	4	4	2	2	7	2	2	1	2	1	1	1	1	1	0	1	1	0	0
2	2	2	3	3	1	1	5	5	5	5	5	5	5	3	3	4	5	4	4	2	3	7	2	3	1	2	1	1	1	1	1	1	1	1	1	1
2	1	1	4	3	1	1	5	5	5	5	5	5	5	2	2	5	5	5	5	2	1	7	4	2	1	2	1	1	1	1	1	1	1	1	1	1
4	2	1	1	3	1	1	5	4	5	4	5	4	5	1	3	4	5	2	2	4	4	4	2	2	2	4	1	1	1	1	1	1	0	1	1	0
2	1	3	1	3	1	1	5	5	5	5	5	5	5	3	2	3	5	5	5	3	2	4	4	3	1	2	1	1	1	1	1	1	1	1	0	0
4	2	3	1	3	1	1	5	5	4	5	5	5	5	3	3	4	4	4	4	2	3	7	2	2	1	2	1	1	1	1	1	1	0	1	0	1
3	1	3	2	3	1	1	4	4	4	4	4	4	4	2	2	2	5	5	4	2	3	7	2	3	2	4	1	1	1	1	1	1	1	1	1	1
4	1	3	2	3	1	1	4	5	5	4	4	4	5	3	3	4	4	4	4	2	3	7	2	2	1	2	1	1	1	1	1	1	0	1	0	1
2	2	3	2	3	1	1	5	5	4	5	5	4	5	3	2	4	2	4	4	2	3	7	2	2	1	2	1	1	1	1	1	1	0	1	0	1
2	2	3	2	3	1	1	5	4	4	4	5	5	4	2	5	4	4	3	3	1	2	6	2	3	1	4	2	1	1	1	1	1	1	1	0	0
2	2	3	2	3	1	1	5	5	4	4	4	5	5	2	4	4	4	3	3	1	2	6	2	3	1	4	2	1	1	1	1	1	1	1	0	0
2	1	2	3	3	1	1	5	4	5	4	3	4	5	4	3	3	5	5	5	3	2	6	2	2	2	2	2	0	1	1	1	1	1	0	0	0
2	1	2	3	3	1	1	5	5	5	5	5	5	5	1	1	3	5	5	5	3	2	2	4	2	3	4	1	1	1	1	1	1	1	1	1	1
2	1	2	3	3	1	1	5	3	3	5	5	5	5	2	4	3	5	5	5	3	2	7	2	2	3	2	2	1	1	1	1	1	1	1	0	0
2	1	2	3	3	1	1	5	5	5	5	5	5	5	4	4	5	5	5	5	2	1	1	1	3	3	4	2	1	1	1	1	1	1	1	1	1
2	1	2	3	3	1	1	5	5	5	5	5	5	5	2	2	5	2	5	5	2	1	7	4	3	1	2	1	1	1	1	1	1	1	1	1	1
2	1	2	3	3	1	1	5	5	5	5	5	5	5	2	2	5	5	5	5	2	1	4	4	2	1	2	1	1	1	1	1	1	1	1	0	0
2	1	2	3	3	1	1	5	5	5	5	5	5	4	2	4	4	5	5	3	1	3	6	4	3	2	2	2	1	1	1	1	1	1	1	0	1
3	1	2	3	3	1	1	5	5	3	5	5	4	4	2	4	4	5	5	3	4	4	6	4	3	2	2	2	1	1	1	1	1	1	1	0	1
4	1	2	3	3	1	1	5	4	3	5	5	5	5	2	3	3	4	4	4	2	3	7	2	2	1	2	1	1	1	1	1	0	1	1	0	0
2	2	2	3	3	1	1	5	4	5	5	5	5	5	3	2	3	4	4	4	2	3	7	2	2	1	2	1	1	1	1	1	0	1	1	0	1
3	2	2	3	3	1	1	5	4	3	5	5	5	5	3	4	3	4	4	4	2	3	7	2	2	1	2	1	1	1	1	1	0	1	1	0	0
3	2	3	4	3	1	1	4	4	4	4	4	5	5	3	3	3	5	5	5	2	1	7	2	2	2	4	2	1	1	1	1	1	1	1	1	1
3	2	1	2	4	1	1	5	5	5	5	5	5	4	1	3	4	5	5	3	1	3	6	4	3	3	2	2	1	1	1	1	1	1	1	0	1
3	2	1	1	4	1	1	5	5	5	5	5	5	4	1	3	4	5	5	3	1	3	6	4	3	2	2	2	1	1	1	1	1	1	1	0	1
1	2	2	3	4	1	1	5	5	3	5	5	4	4	2	3	4	5	5	3	4	4	6	4	3	2	2	2	1	1	1	1	1	1	1	0	0
3	2	2	3	4	1	1	5	5	5	5	5	5	4	2	3	4	5	5	3	4	3	6	4	3	2	2	2	1	1	1	1	1	1	1	0	1
3	2	2	3	4	1	1	5	5	3	5	5	5	4	2	3	4	5	5	3	4	4	6	4	3	2	2	2	1	1	1	1	1	1	1	0	1
4	2	2	3	4	1	1	5	5	5	5	5	5	5	2	2	2	5	5	4	2	3	7	4	1	2	4	2	1	1	1	1	1	1	1	1	1
3	2	1	4	4	1	1	5	5	5	5	5	5	4	1	3	4	5	5	3	1	3	6	4	3	3	2	2	1	1	1	1	1	1	1	0	1
4	2	1	4	4	1	1	3	4	4	4	5	4	5	2	4	4	5	4	3	4	4	4	2	2	2	4	1	1	1	1	1	1	0	1	1	0
3	2	3	4	4	1	1	4	5	4	4	4	5	5	2	3	4	4	5	3	1	2	6	4	3	1	2	2	1	1	1	1	1	1	1	0	1
4	2	3	4	4	1	1	4	5	5	5	5	5	5	4	4	3	5	5	5	2	1	2	4	2	2	3	2	1	1	1	1	1	1	1	1	0
1	2	3	2	1	2	1	5	3	5	5	5	5	5	3	4	3	5	5	4	2	3	2	2	1	2	4	2	1	1	1	1	1	1	1	1	1
1	1	3	4	1	2	1	5	4	3	5	4	4	4	5	4	3	5	5	5	2	1	3	2	1	2	4	2	1	1	1	1	1	1	0	0	0
3	2	2	3	2	2	1	5	3	3	5	5	5	5	3	4	3	2	4	4	2	2	7	2	2	1	2	1	1	1	1	1	0	1	1	0	0
1	1	3	1	2	2	1	4	2	4	3	4	3	4	2	2	3	5	5	5	2	1	6	2	1	2	4	2	1	1	1	1	1	1	0	0	0
3	1	3	2	2	2	1	5	5	4	5	5	4	3	2	4	4	5	4	3	4	4	4	2	2	2	2	2	1	1	1	1	1	0	1	1	0
3	1	3	2	2	2	1	5	5	4	5	5	4	5	2	4	4	5	4	3	4	4	4	2	2	2	2	2	1	1	1	1	1	0	1	1	0
3	2	3	2	2	2	1	3	5	4	5	5	4	5	1	4	4	5	4	3	4	4	4	2	2	2	4	1	1	1	1	1	1	0	1	1	0
1	1	2	3	2	2	1	5	5	5	5	5	5	3	1	1	3	5	5	5	3	2	4	4	2	3	2	1	1	1	1	1	1	1	1	1	0
2	1	2	3	2	2	1	5	5	5	5	5	5	5	4	3	3	5	5	5	3	2	5	4	1	1	4	1	1	1	1	1	1	1	1	1	1
1	1	3	4	2	2	1	4	3	4	4	3	4	5	4	4	3	5	5	5	2	1	1	2	1	2	2	2	1	1	1	1	1	1	1	0	0
4	1	3	4	2	2	1	5	4	5	4	5	4	5	2	3	4	4	4	4	2	3	7	2	2	1	2	1	1	1	1	1	0	1	1	0	1
2	1	1	3	3	2	1	5	5	5	5	5	5	5	2	2	5	5	5	5	2	1	7	4	2	2	4	2	1	1	1	1	1	1	1	0	0
2	1	3	1	3	2	1	5	4	4	5	4	4	4	4	4	3	5	5	5	3	2	1	2	1	2	2	2	1	1	1	1	1	1	1	0	0
2	1	2	3	3	2	1	5	5	5	4	5	4	5	3	3	3	5	5	5	3	2	7	4	2	2	2	2	1	0	1	1	1	1	1	1	1
2	1	2	3	3	2	1	5	5	5	5	5	5	5	2	2	3	5	5	5	2	1	4	4	3	1	2	1	1	1	1	1	1	1	1	0	0
2	1	2	3	3	2	1	5	5	5	5	5	5	5	4	4	5	5	5	5	2	1	5	1	2	2	4	1	1	1	1	1	1	1	1	1	1
3	1	2	3	3	2	1	4	4	4	4	5	5	5	2	2	4	5	4	4	2	3	7	4	2	1	4	1	1	1	1	1	1	1	1	1	1
2	1	3	4	3	2	1	5	5	4	5	5	4	3	2	4	4	5	5	3	4	4	4	2	2	2	2	2	1	1	1	1	1	1	1	0	0
2	2	3	4	3	2	1	4	4	4	4	4	4	3	4	4	2	5	5	4	2	3	1	4	2	3	1	2	1	1	1	1	1	1	1	1	1
3	1	1	2	4	2	1	5	5	5	5	5	5	5	2	2	2	5	5	4	2	3	7	4	2	2	4	2	1	1	1	1	1	1	1	1	1
3	2	3	1	4	2	1	5	5	4	5	5	4	3	2	3	4	5	5	3	4	4	4	2	2	2	2	2	1	1	1	1	1	1	1	1	0
3	2	3	2	4	2	1	5	5	4	5	5	4	5	2	3	4	5	4	3	4	4	4	2	2	2	2	2	1	1	1	1	1	0	1	1	0
3	2	3	2	4	2	1	3	5	4	5	5	4	5	2	3	4	5	4	3	4	4	4	2	2	2	4	2	1	1	1	1	1	0	1	1	0
3	1	2	3	4	2	1	5	5	5	5	5	5	5	2	2	3	5	5	5	2	1	4	4	3	2	4	2	1	1	1	1	1	1	1	0	0
3	1	2	3	4	2	1	4	4	4	4	4	4	4	3	3	5	5	5	5	2	1	7	1	3	2	4	2	1	1	1	1	1	1	1	1	1
3	2	3	4	4	2	1	5	5	3	5	5	4	3	2	3	4	5	5	3	4	4	4	2	2	2	2	2	1	1	1	1	1	1	1	0	0
1	2	1	4	1	3	1	5	5	5	5	5	5	5	4	4	3	5	5	4	2	3	7	1	1	2	2	2	1	1	1	1	1	1	1	1	1
1	1	3	1	1	3	1	4	5	4	4	3	3	4	3	4	3	5	5	5	2	1	1	2	4	3	3	2	1	1	1	1	1	1	1	1	0
1	1	3	1	1	3	1	4	4	4	4	4	4	4	2	2	3	5	5	5	2	1	1	2	2	3	3	2	1	1	1	1	1	1	1	1	1
1	1	3	1	1	3	1	5	2	3	4	5	4	3	3	3	3	5	5	5	2	1	7	2	4	3	2	2	1	1	1	1	1	1	1	1	1
4	1	3	1	1	3	1	5	4	4	4	5	5	5	2	2	4	5	4	4	2	3	6	2	1	2	3	2	1	1	1	1	1	1	1	1	1
1	2	3	1	1	3	1	3	4	3	4	4	3	4	3	3	3	5	5	5	2	1	1	2	4	2	1	2	1	1	1	1	1	1	1	0	0
1	2	3	1	1	3	1	4	4	5	5	5	5	4	3	3	2	5	5	4	2	3	1	2	4	2	4	2	1	1	0	0	0	0	0	0	0
4	2	3	2	1	3	1	5	5	4	5	5	5	4	3	3	4	5	4	4	2	3	7	2	2	1	2	1	1	1	1	1	1	1	1	0	1
4	2	3	2	1	3	1	3	4	4	4	5	4	5	1	4	4	5	4	3	4	4	4	2	2	2	4	1	1	1	1	1	1	0	1	1	0
1	1	2	3	1	3	1	5	5	5	5	5	5	5	3	3	3	5	5	5	3	2	5	4	2	1	2	1	1	1	1	1	1	1	1	1	1
1	1	2	3	1	3	1	5	5	5	5	4	5	5	2	2	5	5	5	5	2	1	7	4	2	1	2	1	1	1	1	1	1	1	1	1	1
1	1	2	3	1	3	1	5	5	5	5	5	5	5	2	2	5	5	5	5	2	1	7	1	2	1	2	1	1	1	1	1	1	1	1	1	1
1	1	2	3	1	3	1	5	5	5	4	4	4	5	2	2	5	5	5	5	2	1	7	4	2	1	2	1	1	1	1	1	1	1	1	1	1
1	2	3	4	1	3	1	4	2	4	4	3	3	4	4	4	3	5	5	5	2	1	7	5	4	3	2	2	1	1	1	1	1	1	1	0	0
1	2	3	4	1	3	1	5	5	5	5	5	5	5	2	2	3	5	5	5	2	1	5	2	1	4	2	1	1	1	1	1	1	1	1	1	1
1	2	3	4	1	3	1	5	3	4	5	4	4	4	3	2	3	5	5	5	2	1	1	2	1	2	2	2	1	1	1	1	1	1	0	0	0
2	1	1	2	2	3	1	5	5	5	5	5	5	5	2	2	3	5	5	5	3	2	2	4	2	2	2	1	1	1	1	1	1	1	1	0	0
2	1	1	2	2	3	1	5	5	5	5	5	5	5	3	3	5	5	5	5	2	1	7	4	2	1	2	1	1	1	1	1	1	1	1	1	1
1	1	3	1	2	3	1	4	4	4	4	4	4	4	3	3	3	5	5	5	3	2	3	2	4	2	2	2	1	1	1	1	1	1	1	1	0
1	1	3	1	2	3	1	5	5	5	5	5	5	5	2	2	3	5	5	5	3	2	4	4	2	1	2	1	1	1	1	1	1	1	1	0	0
1	1	3	1	2	3	1	5	4	4	5	4	5	4	4	3	3	2	5	5	2	2	7	4	4	2	2	2	1	1	1	1	1	1	1	1	0
2	1	3	1	2	3	1	4	4	4	4	4	4	4	3	3	3	5	5	5	3	2	2	5	4	3	4	3	1	1	1	0	1	0	1	0	0
2	1	3	1	2	3	1	4	5	5	4	4	4	5	3	3	4	4	4	4	2	3	7	2	2	1	2	1	1	1	1	1	1	0	1	0	1
4	1	3	1	2	3	1	4	5	5	4	4	3	5	3	2	4	4	4	4	2	3	7	2	2	1	2	1	1	1	1	1	1	1	1	0	1
1	2	3	1	2	3	1	4	4	3	4	4	4	4	4	3	3	5	5	5	2	1	7	2	2	3	1	2	1	1	1	1	1	0	0	0	0
1	2	3	1	2	3	1	5	5	4	5	5	5	4	3	3	4	4	4	4	2	3	7	2	2	1	2	1	1	1	1	1	1	0	1	0	1
4	2	3	1	2	3	1	5	5	4	5	5	5	4	3	2	4	4	4	4	2	3	7	2	2	1	2	1	1	1	1	1	1	1	1	0	1
4	2	3	1	2	3	1	5	5	4	5	5	5	5	3	2	4	1	4	4	2	3	7	2	2	1	2	1	1	1	1	1	1	0	1	0	1
1	1	3	2	2	3	1	5	4	5	5	5	5	5	2	2	4	5	4	4	2	3	2	4	2	2	2	2	1	1	0	0	0	1	0	0	0
4	1	3	2	2	3	1	5	5	4	4	4	3	4	3	3	4	5	4	4	2	3	1	4	3	3	3	2	1	1	1	1	1	1	1	1	1
4	2	3	2	2	3	1	5	5	4	5	5	5	4	3	2	4	5	4	4	2	3	7	2	2	1	2	1	1	1	1	1	1	1	1	0	1
3	1	3	1	3	3	1	5	5	5	5	5	5	5	3	3	3	2	5	5	3	2	3	2	1	2	2	1	1	0	1	1	1	1	1	1	1
2	2	1	2	3	3	1	5	5	5	5	5	5	5	2	2	2	5	5	4	2	3	7	4	3	1	2	1	1	1	1	1	1	1	1	1	1
2	1	3	2	3	3	1	5	5	5	5	5	5	5	3	3	4	5	4	4	2	3	7	2	2	2	4	1	1	1	1	1	1	1	1	1	1
2	2	3	2	3	3	1	5	5	5	5	5	5	5	2	2	4	5	4	4	2	3	7	2	3	1	2	1	1	1	1	1	1	1	1	1	1
2	1	2	3	3	3	1	5	5	5	5	5	5	5	3	3	5	5	5	5	2	1	7	4	3	1	4	1	1	1	1	1	1	1	1	0	0
4	1	3	1	3	3	1	4	5	5	4	4	4	5	3	2	4	2	4	4	2	3	7	2	2	1	2	1	1	1	1	1	1	0	1	0	1
2	2	3	1	3	3	1	5	5	4	5	5	5	5	3	2	4	4	4	4	2	3	7	2	2	1	2	1	1	1	1	1	1	0	1	0	1
2	2	3	1	3	3	1	5	5	4	5	5	5	5	3	3	4	1	4	4	2	3	7	2	2	1	2	1	1	1	1	1	1	0	1	0	1
2	1	3	2	3	3	1	5	5	5	5	5	5	5	4	4	3	5	5	5	3	2	5	1	2	2	4	2	1	1	1	1	1	1	1	1	1
2	1	3	2	3	3	1	5	5	4	5	5	5	5	3	3	5	5	5	5	2	1	7	1	3	2	4	2	1	1	1	1	1	1	1	1	1
3	1	3	2	3	3	1	4	5	5	4	4	4	5	3	2	4	4	4	4	2	3	7	2	2	1	2	1	1	1	1	1	1	0	1	0	1
4	1	3	2	3	3	1	5	5	5	5	5	4	5	3	2	4	4	4	4	2	3	7	2	2	1	2	1	1	1	1	1	1	0	1	0	1
4	1	3	2	3	3	1	5	5	5	5	5	4	5	3	3	4	1	4	4	2	3	7	2	2	1	2	1	1	1	1	1	1	0	1	0	1
2	2	3	2	3	3	1	5	5	5	5	5	5	5	2	2	2	5	5	4	2	3	7	2	2	2	4	1	1	1	1	1	1	1	1	1	1
2	2	3	2	3	3	1	5	5	5	5	5	5	5	2	2	4	5	5	4	2	3	7	2	2	2	2	1	1	1	1	1	1	1	1	1	1
2	2	3	2	3	3	1	5	5	5	5	5	4	5	3	3	4	4	4	4	2	3	7	2	2	1	2	1	1	1	1	1	1	0	1	0	1
2	1	1	3	3	3	1	5	5	4	4	5	4	4	2	4	4	4	3	3	1	2	6	2	3	1	4	2	1	1	1	1	1	1	1	0	0
2	1	2	3	3	3	1	5	5	4	5	5	4	4	4	4	3	5	5	5	3	2	1	2	2	2	4	2	1	1	1	1	1	1	1	1	1
2	1	2	3	3	3	1	5	5	5	5	5	5	5	4	3	3	5	5	5	2	2	5	4	2	1	2	1	1	1	1	1	1	1	1	1	1
2	1	2	3	3	3	1	5	5	5	5	5	5	5	4	4	3	5	5	5	2	1	7	1	2	2	4	1	1	1	1	1	1	1	1	1	1
2	1	2	3	3	3	1	5	5	5	5	5	5	5	2	2	2	2	5	4	2	3	7	2	2	2	4	1	1	1	1	1	1	1	1	1	1
2	1	2	3	3	3	1	5	5	5	5	5	5	4	1	4	4	5	5	3	1	3	6	4	3	3	2	2	1	1	1	1	1	1	1	0	1
2	2	2	3	3	3	1	5	5	5	5	5	5	5	2	2	4	5	4	4	2	3	7	4	2	2	4	1	1	1	1	1	1	1	1	1	1
2	2	2	3	3	3	1	5	5	5	5	5	5	5	2	2	4	5	4	4	2	3	7	2	2	2	4	1	1	1	1	1	1	1	1	1	1
2	2	2	3	3	3	1	5	5	5	5	5	5	5	2	2	4	5	4	4	2	3	7	2	2	2	2	1	1	1	1	1	1	1	1	1	1
2	1	3	4	3	3	1	5	5	5	5	5	5	5	1	1	3	5	5	5	3	2	7	4	2	3	2	1	1	1	1	1	1	1	1	1	1
2	2	3	4	3	3	1	5	5	4	5	5	5	5	3	3	2	5	5	4	2	3	2	2	2	2	4	1	1	1	1	1	1	1	1	1	0
1	1	1	1	4	3	1	5	4	4	4	5	5	4	2	5	4	4	3	3	1	2	6	2	3	1	4	2	1	1	1	1	1	1	1	1	0
3	1	3	2	4	3	1	5	5	5	5	5	5	5	2	2	4	5	4	4	2	3	7	2	2	2	4	2	1	1	1	1	1	1	1	1	1
3	1	1	3	4	3	1	5	5	5	5	5	5	5	3	3	5	5	5	5	2	1	7	4	3	1	4	1	1	1	1	1	1	1	1	1	1
3	1	3	4	4	3	1	5	5	5	5	5	5	5	4	4	3	5	5	5	2	2	7	4	1	3	4	2	1	1	1	1	1	1	1	1	1
3	1	3	2	4	3	1	5	5	5	5	5	5	5	3	3	3	5	5	5	3	2	7	4	3	1	4	1	1	1	1	1	1	1	1	1	1
3	2	3	2	4	3	1	3	4	4	5	5	4	5	2	3	4	5	4	3	4	4	4	2	2	2	4	1	1	1	1	1	1	0	1	1	0
3	1	2	3	4	3	1	5	5	5	5	5	5	5	5	3	3	5	5	5	3	2	1	4	2	2	4	2	1	1	1	1	1	1	1	0	0
3	1	2	3	4	3	1	4	4	4	4	4	4	4	3	3	5	5	5	5	2	1	7	1	3	2	4	2	1	1	1	1	1	1	1	1	1
3	2	2	3	4	3	1	5	5	5	5	5	5	4	1	3	4	5	5	3	1	3	6	4	3	3	2	2	1	1	1	1	1	1	1	0	1
4	1	3	1	1	1	2	4	4	5	3	5	5	5	2	5	4	4	3	3	2	1	6	2	3	1	4	2	1	1	1	1	1	1	1	1	0
1	1	3	2	1	1	2	5	4	5	4	4	3	4	4	4	3	5	5	5	3	2	3	2	1	2	2	2	0	1	1	1	1	1	1	1	1
1	1	3	2	1	1	2	5	5	5	4	4	5	5	5	5	3	5	5	4	2	3	1	2	1	2	1	2	1	1	1	0	0	0	0	0	0
4	2	3	2	1	1	2	4	3	5	4	3	3	4	2	4	2	5	5	4	2	3	5	2	1	2	1	3	1	1	1	1	1	1	1	1	0
1	1	2	3	1	1	2	3	3	3	3	3	3	3	3	3	3	5	5	5	2	1	7	4	1	4	1	1	1	1	1	1	1	0	0	0	0
1	2	2	3	1	1	2	5	4	4	5	4	5	5	4	4	3	5	5	5	2	1	3	4	2	3	2	2	1	1	1	1	1	1	1	0	0
1	2	1	4	1	1	2	5	5	5	5	5	5	5	3	3	3	5	5	4	2	3	7	4	2	2	2	1	1	1	1	1	1	1	1	0	0
1	1	3	4	1	1	2	4	3	3	4	4	4	3	2	3	5	5	5	5	2	1	3	2	4	2	2	2	1	1	1	1	1	0	0	0	0
1	1	3	4	1	1	2	4	4	4	4	3	4	4	5	5	5	5	5	5	2	1	1	2	2	3	1	2	1	1	1	1	1	1	1	1	1
1	2	3	4	1	1	2	5	5	5	5	5	5	5	2	2	3	5	5	5	2	1	7	4	2	2	4	1	1	1	1	1	1	1	1	1	1
1	2	3	4	1	1	2	5	4	5	5	4	5	4	4	4	3	5	5	5	2	1	7	2	1	2	2	2	1	1	1	1	1	1	1	1	1
4	2	3	4	1	1	2	4	4	4	4	4	4	4	2	2	4	5	4	4	2	3	4	2	2	2	3	1	1	1	1	1	1	1	1	0	0
1	1	3	1	1	1	2	4	4	4	5	5	4	5	3	2	3	5	5	5	2	1	1	2	2	2	4	1	1	1	1	1	1	1	0	0	0
1	1	3	1	1	1	2	4	3	4	4	4	4	4	4	4	3	5	5	5	2	1	7	2	1	2	1	2	1	1	1	1	1	1	1	1	1
4	2	3	1	1	1	2	5	4	5	5	5	5	5	2	5	2	3	2	1	5	4	4	1	2	2	4	3	1	1	1	1	1	1	1	1	1
1	1	3	2	1	1	2	5	5	4	5	5	5	4	3	3	3	5	5	5	3	2	2	5	4	3	2	3	1	1	1	1	1	1	1	1	1
1	1	3	2	1	1	2	5	5	4	5	4	3	4	4	4	3	5	5	5	3	2	2	2	2	2	2	2	1	1	1	1	1	1	1	1	1
1	1	3	2	1	1	2	4	4	4	4	4	4	4	4	4	3	5	5	5	2	1	1	2	1	3	3	2	0	0	0	1	0	0	0	0	0
3	1	2	3	1	1	2	5	3	4	5	4	4	5	3	3	3	5	5	5	3	2	7	5	4	3	4	2	1	1	1	1	1	1	1	1	1
1	2	2	3	1	1	2	5	5	5	5	5	5	5	2	2	2	5	5	4	2	3	4	2	2	2	2	1	1	1	1	1	1	1	1	1	1
1	1	3	4	1	1	2	4	3	4	4	4	4	4	4	4	3	5	5	5	2	1	7	5	4	2	1	2	1	1	1	1	1	1	0	0	0
1	1	3	4	1	1	2	4	4	4	4	4	3	3	3	3	3	5	5	5	2	1	1	2	1	2	3	2	1	1	1	1	1	1	1	0	0
1	1	3	4	1	1	2	4	3	3	2	2	3	3	5	5	3	5	5	5	2	1	7	3	1	3	1	2	1	1	1	1	1	1	0	0	0
1	1	3	4	1	1	2	5	5	5	5	5	5	5	4	3	3	2	5	5	2	1	6	3	2	2	1	2	1	1	1	1	1	1	0	0	0
1	1	3	4	1	1	2	5	3	5	5	5	5	5	4	4	3	5	5	5	2	1	5	2	1	3	1	2	1	1	1	1	1	1	1	1	0
1	1	3	4	1	1	2	3	3	3	4	5	5	4	5	3	3	5	5	5	2	1	2	2	2	3	2	2	0	1	1	0	0	0	0	0	0
3	1	3	4	1	1	2	5	5	4	4	2	5	5	2	2	3	1	5	3	3	2	3	2	3	1	4	1	1	1	1	0	1	1	1	1	1
4	1	3	4	1	1	2	5	5	5	5	5	5	5	5	4	2	5	5	4	2	3	1	2	1	3	2	1	1	1	1	1	1	1	1	0	0
4	1	3	4	1	1	2	5	3	4	4	1	4	5	2	2	3	4	3	3	3	2	3	2	3	1	4	1	1	1	1	1	1	1	1	1	1
4	1	3	4	1	1	2	5	3	4	4	3	4	5	2	2	3	4	3	3	3	2	3	2	3	1	4	1	1	1	1	1	1	1	1	1	1
1	2	3	4	1	1	2	4	4	4	4	4	4	4	4	4	2	5	5	4	2	3	2	2	2	2	2	2	1	1	1	1	0	0	0	0	0
3	2	3	4	1	1	2	5	5	4	4	1	5	5	3	2	3	4	3	3	3	2	3	2	3	1	4	1	1	1	1	0	1	1	1	1	1
4	2	3	4	1	1	2	5	5	5	5	5	5	5	3	3	4	5	4	4	2	3	7	4	2	1	2	1	1	1	1	1	1	1	1	1	1
4	2	3	4	1	1	2	5	3	4	4	1	4	5	3	2	3	4	3	3	3	2	3	2	3	1	4	1	1	1	1	1	1	1	1	1	1
4	2	3	4	1	1	2	4	4	4	4	3	4	5	3	3	3	4	3	3	3	2	3	2	3	1	4	1	1	1	1	1	1	1	1	1	1
3	1	3	1	2	1	2	4	4	5	3	5	5	5	2	5	3	4	3	3	2	1	6	2	2	1	4	2	1	1	1	1	1	1	1	1	0
3	1	3	1	2	1	2	4	5	5	3	5	4	5	2	4	4	4	3	3	2	1	6	2	3	1	4	2	1	1	0	1	1	1	1	1	0
3	2	3	1	2	1	2	4	5	5	3	5	4	5	2	4	3	2	3	3	2	1	6	2	2	1	4	2	1	1	1	1	1	1	1	1	0
3	2	3	1	2	1	2	4	5	5	3	5	4	5	2	4	4	4	3	3	2	1	6	2	3	1	4	2	1	1	1	1	1	1	1	1	0
3	2	3	2	2	1	2	5	5	5	2	5	5	5	3	4	3	4	3	3	3	1	6	2	2	1	2	2	1	1	1	1	0	1	1	1	0
2	1	1	4	2	1	2	5	5	4	5	5	5	5	2	2	5	5	5	5	2	1	4	4	3	1	2	1	1	1	1	1	1	1	1	0	0
4	2	3	4	2	1	2	5	3	5	1	5	5	3	2	5	4	3	2	1	4	4	4	4	3	2	4	3	1	1	1	1	1	1	1	1	1
4	2	3	4	2	1	2	5	3	5	5	5	5	3	2	5	4	3	2	1	5	4	4	4	3	2	4	3	1	1	1	1	1	1	1	1	1
4	2	3	4	2	1	2	5	4	5	5	5	5	5	2	4	4	3	2	1	5	4	4	1	2	2	4	3	1	1	1	1	1	1	1	1	1
2	1	3	1	2	1	2	4	4	4	5	5	4	4	3	3	4	5	4	4	2	3	2	5	4	3	3	3	0	0	0	0	0	1	0	0	1
4	2	3	1	2	1	2	5	3	5	5	5	5	5	2	5	4	3	2	1	5	4	4	4	3	2	4	3	1	1	1	1	1	1	1	1	1
2	1	3	2	2	1	2	5	5	5	5	4	5	5	2	2	2	5	5	4	2	3	7	2	3	2	2	1	1	1	1	1	1	1	1	1	1
2	2	3	2	2	1	2	5	5	5	5	5	5	5	2	2	2	5	5	4	2	3	7	2	2	2	4	1	1	1	1	1	1	1	1	1	1
3	1	2	3	2	1	2	4	3	5	4	3	4	5	2	3	3	4	3	3	3	2	3	4	3	1	4	1	1	1	1	1	1	1	1	1	1
1	2	2	3	2	1	2	4	4	4	4	4	4	4	2	2	4	5	4	4	2	3	4	2	2	2	2	1	1	1	1	1	1	1	1	0	0
3	2	2	3	2	1	2	4	4	5	4	3	4	5	3	3	3	4	3	3	3	2	3	4	3	1	4	1	1	1	1	1	1	1	1	1	1
3	2	2	3	2	1	2	4	4	5	4	3	4	5	3	3	3	1	3	3	3	2	3	4	3	1	4	1	1	1	0	1	1	1	1	1	1
1	1	3	4	2	1	2	2	2	2	2	2	3	3	5	5	5	2	5	5	2	1	2	5	4	3	1	2	1	1	1	1	1	1	1	1	1
2	1	3	4	2	1	2	4	3	4	4	3	4	5	2	3	3	4	3	3	3	2	3	4	3	1	4	1	1	1	1	1	1	1	1	1	1
3	1	3	4	2	1	2	4	3	5	4	3	4	5	2	3	3	4	3	3	3	2	3	4	3	1	4	1	1	1	1	1	1	1	1	1	1
3	2	3	4	2	1	2	4	5	4	4	3	4	5	3	3	3	2	3	3	3	2	3	4	3	1	4	1	1	1	1	1	1	1	1	1	1
2	1	3	1	3	1	2	4	4	5	3	5	5	5	2	5	3	4	3	3	2	1	6	2	2	1	4	2	1	1	1	1	1	1	1	1	0
2	1	3	1	3	1	2	5	4	3	3	5	5	5	2	5	4	4	3	3	2	2	6	2	3	1	4	2	1	1	0	1	1	1	1	1	0
2	1	1	2	3	1	2	5	5	5	5	5	5	5	3	3	5	5	5	5	2	1	7	4	3	1	2	1	1	1	1	1	1	1	1	1	1
2	1	3	2	3	1	2	5	4	5	2	5	4	5	2	2	3	4	3	3	3	1	6	2	2	1	2	2	0	1	1	1	0	1	1	1	0
3	1	3	2	3	1	2	4	4	4	4	4	4	5	2	2	2	5	5	4	2	3	7	2	3	2	4	2	1	1	1	1	1	1	1	1	1
2	2	3	2	3	1	2	5	5	5	2	5	5	5	3	4	3	4	3	3	3	1	3	4	3	1	2	2	0	1	1	0	0	1	1	1	1
3	2	3	2	3	1	2	4	5	5	3	5	4	5	2	4	3	4	3	3	3	1	6	2	2	1	4	2	1	1	1	1	1	1	1	1	0
2	1	1	3	3	1	2	5	4	3	4	5	5	4	2	5	4	4	3	3	2	2	6	2	3	1	4	2	1	1	0	1	1	1	1	1	0
2	1	1	4	3	1	2	5	5	5	5	5	5	3	1	2	3	5	5	5	3	2	1	1	1	3	1	2	1	1	1	1	1	0	0	0	0
1	1	3	4	3	1	2	1	2	1	2	3	2	2	4	5	3	5	5	5	3	2	7	3	1	3	1	3	0	1	1	1	1	1	1	1	1
4	2	3	4	3	1	2	5	3	5	1	5	5	3	3	4	4	3	2	2	4	4	4	4	3	2	4	3	1	1	1	1	1	1	1	1	1
4	2	3	4	3	1	2	5	3	5	1	5	5	3	3	4	4	3	2	1	4	4	4	4	3	2	4	3	1	1	1	1	1	1	1	1	1
4	2	3	4	3	1	2	5	3	5	5	5	5	5	3	4	4	3	2	1	5	4	4	4	3	2	4	3	1	1	1	1	1	1	1	1	1
4	2	3	4	3	1	2	5	4	5	5	5	5	5	2	5	4	3	2	1	5	4	4	1	2	2	4	3	1	1	1	1	1	1	1	1	1
4	2	3	1	3	1	2	5	4	5	5	5	5	5	3	4	4	3	2	1	5	4	4	4	3	2	4	3	1	1	1	1	1	1	1	1	1
4	2	3	1	3	1	2	5	5	5	5	5	5	5	2	5	2	3	2	1	5	4	4	1	2	2	2	3	1	1	1	1	1	1	1	0	1
3	1	3	2	3	1	2	4	4	4	4	4	4	4	2	2	2	5	5	4	2	3	7	2	3	2	4	1	1	1	1	1	1	1	1	1	1
2	2	3	2	3	1	2	5	5	5	5	5	5	5	2	2	2	5	5	4	2	3	7	2	2	2	4	1	1	1	1	1	1	1	1	1	1
2	2	3	2	3	1	2	5	5	5	2	5	5	5	3	4	3	4	3	3	3	1	6	4	3	1	2	2	0	1	1	0	0	1	1	1	1
3	2	3	2	3	1	2	5	5	5	2	4	5	5	3	4	3	4	3	3	3	1	3	4	3	1	2	2	0	1	1	0	0	1	1	1	1
2	2	1	4	3	1	2	4	5	5	2	4	5	5	3	4	3	2	3	3	3	1	3	4	3	1	2	2	1	1	1	1	0	1	1	1	1
2	1	3	4	3	1	2	5	5	5	5	5	5	5	4	2	3	5	5	5	3	2	3	1	2	2	4	2	1	1	1	1	1	1	1	1	0
2	1	3	4	3	1	2	5	4	4	4	5	5	4	4	4	2	5	5	4	2	3	2	4	3	2	2	1	1	1	1	1	1	1	1	1	1
4	1	3	4	3	1	2	4	3	5	5	3	5	3	3	4	3	4	4	4	2	2	3	2	2	1	4	1	1	1	1	1	0	1	1	0	0
4	1	3	4	3	1	2	4	5	5	5	3	5	4	3	4	3	4	4	4	2	2	3	2	2	1	4	1	1	1	0	1	0	1	1	0	0
4	1	3	4	3	1	2	4	5	5	5	3	5	4	3	4	3	4	4	4	2	2	3	2	2	1	4	1	1	1	0	1	0	1	1	0	0
2	2	3	4	3	1	2	5	4	5	5	5	5	5	4	4	2	2	5	4	2	3	7	4	3	3	1	2	1	1	1	1	1	1	1	1	1
3	2	3	4	3	1	2	4	3	5	5	3	5	4	2	5	3	4	4	4	2	2	3	2	2	1	4	1	1	1	1	1	0	1	1	0	0
3	2	3	4	3	1	2	4	3	5	5	3	5	4	2	5	3	4	4	4	2	2	3	2	2	1	4	1	1	1	1	1	0	1	1	0	0
3	2	3	4	3	1	2	4	5	5	5	3	5	3	2	5	3	4	4	4	2	2	3	2	2	1	4	1	1	1	0	1	0	1	1	0	0
4	1	1	1	4	1	2	5	5	5	4	5	5	4	3	4	4	5	2	2	4	4	4	2	2	2	4	1	1	1	1	1	1	1	1	1	1
4	1	1	1	4	1	2	5	5	5	3	4	5	4	2	5	4	5	2	2	4	4	4	2	2	2	4	3	1	1	1	1	1	1	1	1	1
4	1	1	1	4	1	2	5	5	5	3	4	5	4	3	4	4	5	2	2	4	4	4	2	2	2	4	3	1	1	1	1	1	1	1	1	1
3	1	3	1	4	1	2	5	5	3	3	5	4	5	2	4	4	4	3	3	2	2	6	2	3	1	4	2	1	1	0	1	1	1	1	1	0
4	2	1	2	4	1	2	5	4	5	4	4	4	4	3	4	2	5	5	4	2	3	1	3	4	2	2	2	1	1	1	1	1	1	1	1	1
1	1	3	2	4	1	2	5	4	5	2	5	4	5	2	2	3	4	3	3	3	1	3	4	3	1	2	2	0	1	1	0	0	1	1	1	1
3	2	3	2	4	1	2	5	5	5	2	5	5	5	3	4	3	4	3	3	3	1	6	2	2	1	2	2	0	1	1	1	0	1	1	1	0
4	1	1	4	4	1	2	5	5	5	3	4	5	4	2	5	4	5	2	2	4	4	4	2	2	2	4	3	1	1	1	1	1	1	1	1	1
4	1	1	4	4	1	2	5	5	5	3	4	5	4	3	4	4	5	2	2	4	4	4	2	2	2	4	3	1	1	1	1	1	1	1	1	1
4	2	3	4	4	1	2	5	4	5	5	5	5	5	2	4	2	3	2	1	5	4	4	1	2	2	2	3	1	1	1	1	1	1	1	1	1
4	2	1	1	4	1	2	5	4	5	4	5	4	5	2	4	4	5	2	2	4	4	4	2	2	2	4	1	1	1	1	1	1	0	1	1	0
3	2	3	1	4	1	2	5	5	3	5	3	5	3	2	5	3	1	4	4	2	2	3	2	2	1	4	1	1	1	0	1	0	1	1	0	0
4	2	3	1	4	1	2	5	5	5	4	5	5	5	2	5	4	5	2	2	4	4	4	2	2	2	4	1	1	1	1	1	1	1	1	1	0
4	2	3	1	4	1	2	5	5	5	4	5	5	5	3	4	4	5	2	2	4	4	4	2	2	2	4	1	1	1	1	1	1	1	1	1	1
4	2	3	1	4	1	2	5	5	5	4	5	5	5	2	5	4	5	2	2	4	4	4	2	2	2	4	1	1	1	1	1	1	1	1	1	1
1	1	3	2	4	1	2	5	4	5	2	5	4	5	2	2	3	4	3	3	3	1	6	2	2	1	2	2	0	1	1	0	0	1	1	1	0
3	1	3	2	4	1	2	5	4	5	2	5	4	5	2	2	3	4	3	3	3	1	3	4	3	1	2	2	0	1	1	0	0	1	1	1	1
4	1	3	2	4	1	2	5	5	5	5	4	5	5	1	2	3	5	5	5	3	2	5	1	1	2	3	1	1	1	1	1	1	1	1	1	1
2	2	2	3	4	1	2	5	5	5	5	5	5	3	5	5	2	5	5	4	2	3	7	4	2	3	1	2	1	1	1	1	1	1	1	1	0
2	2	2	3	4	1	2	5	5	5	5	5	5	5	3	3	2	5	5	4	2	3	5	2	1	1	4	1	1	1	1	1	1	1	1	1	1
3	2	2	3	4	1	2	5	5	4	5	5	5	5	2	3	3	5	5	4	2	3	5	4	2	1	1	2	1	1	1	1	1	1	1	0	0
1	1	1	4	4	1	2	5	4	5	2	4	4	5	2	2	3	4	3	3	3	1	3	4	3	1	2	2	0	1	1	1	0	1	1	1	1
3	1	1	4	4	1	2	4	4	4	2	4	4	4	2	2	3	4	3	3	3	1	3	4	3	1	2	1	1	1	1	1	0	1	1	1	1
4	2	1	4	4	1	2	5	4	5	4	5	4	5	1	4	4	5	2	2	4	4	4	2	2	2	4	1	1	1	1	1	1	0	1	1	0
4	2	1	4	4	1	2	5	4	5	4	5	4	5	2	5	4	5	2	2	4	4	4	2	2	2	4	1	1	1	1	1	1	1	1	1	0
4	2	1	4	4	1	2	5	5	5	4	5	5	5	1	4	4	5	2	2	4	4	4	2	2	2	4	1	1	1	1	1	1	1	1	1	0
3	1	3	4	4	1	2	5	4	5	5	5	4	5	3	3	2	5	5	4	2	3	7	2	1	2	4	1	1	1	1	1	1	1	1	1	1
1	2	3	4	4	1	2	4	4	4	5	4	5	5	2	2	4	4	5	3	1	2	6	4	3	1	2	2	1	1	1	1	1	1	1	0	1
3	2	3	4	4	1	2	5	5	5	5	5	5	5	2	2	3	5	5	4	2	3	7	4	2	1	4	1	1	1	1	1	1	1	1	1	1
4	2	3	4	4	1	2	5	5	5	5	5	5	5	2	4	2	3	2	1	5	4	4	1	2	2	2	3	1	1	1	1	0	1	1	0	1
1	1	3	1	1	2	2	5	5	5	5	5	5	5	4	4	5	5	5	5	2	1	3	2	4	2	1	2	1	1	1	1	1	1	1	0	0
1	2	3	1	1	2	2	5	4	5	5	4	5	4	2	2	2	5	5	4	2	3	7	1	2	3	4	1	1	1	1	1	1	1	1	1	0
1	1	1	2	1	2	2	5	5	5	5	5	5	5	2	2	3	5	5	5	3	2	2	4	2	1	2	1	1	1	1	1	1	1	1	0	0
1	2	1	2	1	2	2	5	5	5	5	4	5	5	3	2	2	5	5	4	2	3	1	4	4	1	4	1	0	0	1	0	0	0	0	0	0
3	1	3	2	1	2	2	5	4	5	3	5	5	5	2	2	3	4	3	3	3	1	6	2	2	1	2	2	1	1	1	1	0	1	1	1	0
1	2	3	2	1	2	2	5	4	5	2	5	4	4	5	5	3	5	5	5	2	1	1	2	4	3	1	2	1	1	0	0	0	0	0	0	0
1	2	3	2	1	2	2	5	5	5	5	5	5	5	4	4	3	5	5	5	2	1	3	2	4	4	4	1	1	1	1	1	1	1	1	0	0
4	2	3	2	1	2	2	5	3	4	5	5	5	5	4	4	2	5	5	4	2	3	2	1	3	2	4	2	1	1	1	1	1	1	1	0	0
4	2	3	2	1	2	2	5	4	4	5	4	4	4	4	3	2	5	5	4	2	3	1	1	1	2	1	2	0	0	1	1	0	0	0	0	1
1	1	1	3	1	2	2	5	5	5	5	5	5	5	2	2	2	5	5	4	2	3	4	4	2	1	2	1	1	1	1	1	1	1	1	1	0
4	1	1	4	1	2	2	5	4	3	4	5	5	4	2	4	4	4	3	3	1	2	6	2	3	1	4	2	1	1	0	1	1	1	1	1	0
1	1	3	4	1	2	2	5	5	5	5	5	5	5	4	4	5	5	5	5	2	1	7	2	1	4	2	2	1	1	1	1	1	1	0	0	0
1	1	3	4	1	2	2	4	4	3	4	4	3	4	2	2	5	5	5	5	2	1	2	2	4	3	1	2	1	1	1	1	1	1	1	1	1
1	1	3	4	1	2	2	3	3	3	4	4	4	3	4	4	5	5	5	5	2	1	2	5	4	3	1	3	1	1	1	1	1	0	0	0	0
1	1	3	4	1	2	2	4	3	5	5	3	4	4	3	4	5	5	5	5	2	1	2	5	4	3	4	2	1	1	1	1	1	1	0	0	0
1	2	3	4	1	2	2	4	4	4	4	4	4	5	3	2	3	5	5	5	2	1	2	2	1	2	2	1	1	1	1	1	1	0	0	0	0
1	2	3	4	1	2	2	4	4	4	4	4	4	4	2	2	4	5	4	4	2	3	4	2	2	2	2	1	1	1	1	1	1	1	1	0	0
1	1	3	1	1	2	2	4	4	4	4	4	4	4	3	4	5	5	5	5	2	1	7	2	2	3	2	2	1	1	1	1	1	1	1	1	1
1	1	3	1	1	2	2	5	3	5	3	5	4	4	3	2	5	5	5	5	2	1	5	2	1	3	2	2	1	1	1	1	1	1	1	1	0
1	1	3	1	1	2	2	5	5	5	5	4	5	5	3	3	5	5	5	5	2	1	7	1	2	2	2	2	1	1	1	1	1	1	1	0	0
1	1	3	1	1	2	2	4	3	4	4	4	4	4	3	4	5	5	5	5	2	1	5	1	1	3	4	3	1	1	1	1	1	1	1	0	0
1	1	3	1	1	2	2	4	4	4	4	4	4	4	4	4	3	5	5	5	2	1	2	2	1	3	4	1	1	1	1	1	1	1	0	0	0
1	1	3	1	1	2	2	5	4	5	5	5	5	5	5	4	3	5	5	5	2	1	7	5	4	3	1	3	1	1	1	1	1	1	1	1	1
1	1	3	1	1	2	2	3	3	3	4	4	4	4	4	4	3	5	5	5	2	1	4	2	4	2	3	3	1	1	1	1	1	1	0	0	0
1	2	3	1	1	2	2	4	4	4	4	4	4	4	3	3	3	5	5	5	2	1	7	2	1	3	2	2	1	1	1	1	1	1	1	1	1
1	2	3	1	1	2	2	4	2	4	4	3	3	4	4	4	3	5	5	5	2	1	2	2	4	2	4	2	1	1	0	0	0	0	0	0	0
1	1	3	2	1	2	2	5	3	4	5	5	5	4	4	4	3	5	5	5	3	2	5	2	1	3	2	2	1	1	1	1	1	1	1	1	0
1	1	3	2	1	2	2	5	5	5	5	5	5	5	3	3	3	5	5	5	3	2	7	5	4	3	4	3	1	1	1	1	1	1	1	1	1
1	1	3	2	1	2	2	3	2	3	4	4	3	3	3	3	3	5	5	5	2	1	1	2	4	2	4	2	1	1	1	0	0	0	0	0	0
4	1	3	2	1	2	2	5	5	5	5	5	5	5	2	2	4	5	4	4	2	3	7	4	2	2	2	1	1	1	1	1	1	1	1	0	0
1	2	3	2	1	2	2	5	5	4	4	4	3	4	4	4	3	5	5	5	2	1	3	2	4	3	1	2	1	1	1	1	1	1	1	0	0
4	2	2	3	1	2	2	5	5	5	5	5	5	5	2	2	2	5	5	4	2	3	4	2	2	2	2	1	1	1	1	1	1	1	1	0	0
4	2	2	3	1	2	2	5	5	5	5	5	5	5	2	2	2	5	5	4	2	3	4	2	2	2	2	1	1	1	1	1	1	1	1	0	0
1	1	3	4	1	2	2	4	3	3	3	4	4	3	3	4	5	5	5	5	2	1	6	2	1	2	4	2	1	1	1	1	1	1	1	1	1
1	1	3	4	1	2	2	4	4	4	2	4	4	4	4	4	3	5	5	5	2	1	1	5	4	2	4	2	1	1	1	1	1	1	1	1	1
1	1	3	4	1	2	2	4	4	4	4	4	4	4	4	4	3	5	5	5	2	1	4	2	3	3	4	2	0	1	1	1	1	1	0	0	0
1	1	3	4	1	2	2	5	5	5	5	5	5	5	5	5	3	5	5	5	2	1	1	3	2	3	3	2	0	1	1	1	1	1	0	0	0
1	1	3	4	1	2	2	4	4	4	4	4	4	4	4	4	3	5	5	5	2	1	2	2	1	2	2	1	1	1	1	1	1	1	1	0	0
1	1	3	4	1	2	2	4	4	4	4	4	4	4	2	3	3	5	5	5	2	1	2	2	1	2	1	2	1	1	1	1	1	0	0	0	0
1	1	3	4	1	2	2	4	4	3	4	4	3	4	4	4	3	5	5	5	2	1	1	1	2	2	2	2	1	1	1	1	0	0	0	0	0
1	1	3	4	1	2	2	4	3	5	4	4	4	4	3	2	3	5	5	5	2	1	7	4	1	2	2	1	1	1	1	1	1	1	1	1	1
2	1	3	4	1	2	2	5	5	5	5	5	5	5	4	4	3	2	5	5	3	2	7	5	4	2	2	2	1	1	1	1	1	1	1	1	1
1	2	3	4	1	2	2	5	4	4	4	4	4	4	4	4	2	5	5	4	2	3	1	4	3	1	2	2	1	1	1	1	0	0	1	0	0
4	2	1	1	2	2	2	5	5	5	5	5	5	4	3	4	2	5	5	4	2	3	5	2	3	3	4	2	1	1	1	1	1	1	1	1	0
1	1	3	1	2	2	2	4	3	4	4	4	4	4	2	3	5	5	5	5	2	1	5	2	3	3	4	2	1	1	1	1	1	1	1	1	1
2	1	1	3	2	2	2	5	5	5	5	5	5	5	2	2	5	5	5	5	2	1	4	4	3	1	2	1	1	1	1	1	1	1	1	0	0
3	1	1	4	2	2	2	5	5	3	4	5	4	4	2	5	4	4	3	3	2	2	6	2	3	1	4	2	1	1	0	1	1	1	1	1	0
1	1	3	4	2	2	2	5	5	5	5	5	5	5	2	2	4	5	4	4	2	3	4	2	2	2	2	1	1	1	1	1	1	1	1	0	0
4	1	3	4	2	2	2	5	5	5	5	5	5	5	2	2	4	5	4	4	2	3	4	2	2	2	2	1	1	1	1	1	1	1	1	0	0
1	1	3	1	2	2	2	5	5	5	5	5	5	5	4	4	3	5	5	5	3	2	1	5	4	3	4	2	0	1	1	1	1	1	0	0	0
1	1	3	1	2	2	2	4	4	3	4	4	4	4	3	4	3	5	5	5	2	1	2	2	1	3	2	2	1	1	1	1	1	1	1	1	1
1	1	3	1	2	2	2	4	4	3	3	2	3	4	4	4	3	5	5	5	2	1	5	2	1	3	1	2	1	1	0	0	0	0	0	0	0
4	1	2	3	2	2	2	4	4	4	4	4	4	4	3	3	4	5	4	4	2	3	4	5	4	3	1	3	1	1	0	0	0	0	0	0	0
1	1	3	4	2	2	2	4	3	4	4	4	4	4	4	4	3	2	5	5	3	2	3	5	4	3	1	3	0	1	1	1	1	1	1	1	1
1	1	3	4	2	2	2	5	5	5	5	5	4	4	3	2	5	5	5	5	2	1	7	2	2	1	4	1	1	1	1	1	1	1	1	1	1
2	1	3	4	2	2	2	2	2	5	3	4	4	5	4	4	3	5	5	5	3	2	5	4	3	3	2	2	1	1	1	1	1	1	1	1	1
2	1	3	4	2	2	2	5	5	5	5	4	5	5	3	3	3	5	5	5	2	1	5	1	2	2	4	1	1	1	1	1	1	1	1	1	1
3	2	3	4	2	2	2	5	3	3	5	5	5	5	2	5	3	4	4	4	2	2	3	2	2	1	2	1	1	1	1	1	0	1	1	0	0
2	1	3	2	3	2	2	5	4	5	3	5	5	5	2	5	3	4	3	3	3	1	6	2	2	1	4	2	1	1	1	1	0	1	1	1	0
2	1	1	3	3	2	2	5	5	5	5	5	5	5	3	3	5	5	5	5	2	1	7	4	3	1	2	1	1	1	1	1	1	1	1	1	1
2	1	3	2	3	2	2	4	4	4	4	4	4	4	4	4	4	5	4	4	2	3	7	2	2	3	4	2	1	1	1	1	1	1	1	1	1
3	1	3	2	3	2	2	4	4	4	4	4	4	4	4	4	4	5	4	4	2	3	7	2	2	3	4	2	1	1	1	1	1	1	1	1	1
2	1	3	4	3	2	2	5	5	4	5	5	5	4	3	2	3	5	5	5	3	2	2	4	2	3	4	2	1	1	1	1	1	1	1	1	0
3	1	3	4	3	2	2	5	3	3	5	5	5	3	3	4	3	4	4	4	2	2	3	2	2	1	4	1	1	1	1	1	0	1	1	0	0
4	1	3	4	3	2	2	4	3	3	5	5	5	3	3	4	3	4	4	4	2	2	3	2	2	1	4	1	1	1	1	1	0	1	1	0	0
4	1	3	4	3	2	2	4	3	5	5	5	5	3	3	4	3	4	4	4	2	2	3	2	2	1	4	1	1	1	1	1	0	1	1	0	0
3	2	3	4	3	2	2	5	3	3	5	5	5	4	2	5	3	1	4	4	2	2	3	2	2	1	4	1	1	1	1	1	0	1	1	0	0
3	2	3	4	3	2	2	4	3	5	5	5	5	4	2	5	3	4	4	4	2	2	3	2	2	1	4	1	1	1	1	1	0	1	1	0	0
4	1	1	1	4	2	2	5	5	5	2	4	5	4	3	4	4	5	2	2	4	4	4	2	2	2	4	3	1	1	1	1	1	1	1	1	1
3	1	1	2	4	2	2	5	5	5	5	5	5	5	3	3	5	5	5	5	2	1	4	4	3	2	4	2	1	1	1	1	1	1	1	1	0
3	1	3	2	4	2	2	5	4	5	3	5	5	5	2	5	3	4	3	3	3	1	6	2	2	1	2	2	1	1	1	1	0	1	1	1	0
1	2	3	2	4	2	2	5	5	5	3	5	4	5	3	4	3	4	3	3	3	1	6	2	2	1	2	2	1	1	1	1	0	1	1	1	0
1	2	3	2	4	2	2	5	5	5	3	5	4	5	3	4	3	4	3	3	3	1	6	2	2	1	2	2	1	1	1	1	0	1	1	1	0
3	1	1	3	4	2	2	5	5	5	4	5	5	4	3	3	3	2	5	5	3	2	2	4	3	2	2	1	1	1	1	1	1	1	1	0	0
3	1	1	3	4	2	2	5	5	5	5	5	5	5	2	2	5	5	5	5	2	1	4	4	3	2	4	2	1	1	1	1	1	1	1	1	1
3	1	1	3	4	2	2	5	5	5	5	5	5	5	3	3	5	5	5	5	2	1	7	4	3	2	4	1	1	1	1	1	1	1	1	1	1
3	1	1	3	4	2	2	5	5	5	5	5	5	5	2	2	5	5	5	5	2	1	4	4	3	2	2	1	1	1	1	1	1	1	1	0	0
3	1	1	3	4	2	2	5	5	3	4	5	4	4	2	5	4	4	3	3	1	2	6	2	3	1	4	2	1	1	0	1	1	1	1	1	0
2	1	1	4	4	2	2	5	5	5	4	5	4	5	2	2	3	5	5	5	3	2	4	4	2	2	2	1	1	1	1	1	1	1	1	0	0
4	1	1	4	4	2	2	5	5	5	3	4	5	4	2	5	4	5	2	2	4	4	4	2	2	2	4	3	1	1	1	1	1	1	1	1	1
3	2	1	4	4	2	2	5	3	5	5	5	5	5	2	2	3	5	5	4	2	3	5	1	1	2	1	2	1	1	1	1	1	0	0	0	0
4	1	3	4	4	2	2	5	5	5	2	4	5	4	2	5	4	3	2	2	4	4	4	4	3	2	4	3	1	1	1	1	1	1	1	1	1
4	2	3	4	4	2	2	5	5	5	1	5	5	4	3	4	4	3	2	2	4	4	4	4	3	2	4	3	1	1	1	1	1	1	1	1	1
4	2	3	4	4	2	2	5	5	5	1	5	5	4	2	5	4	3	2	2	4	4	4	4	3	2	4	3	1	1	1	1	1	1	1	1	1
3	1	3	2	4	2	2	5	5	5	5	5	5	5	3	2	3	5	5	5	3	2	7	1	1	2	4	1	1	1	1	1	1	1	1	1	1
3	1	2	3	4	2	2	4	4	4	4	4	4	4	3	3	4	5	4	4	2	3	7	2	2	2	4	2	1	1	1	1	1	1	1	1	1
2	1	3	3	4	2	2	5	4	4	4	3	3	3	4	3	3	2	5	5	3	2	1	4	1	2	1	2	1	1	1	1	1	1	1	0	0
2	1	3	4	4	2	2	5	5	3	5	5	5	5	4	4	3	5	5	5	3	2	2	5	4	1	4	3	1	1	1	1	1	1	1	1	1
2	1	3	4	4	2	2	5	5	5	5	5	5	5	3	2	3	5	5	5	3	2	2	1	2	2	2	2	1	1	1	1	1	1	1	1	1
3	1	3	4	4	2	2	5	5	5	5	5	5	4	3	2	3	5	5	5	2	1	1	1	1	1	4	1	1	1	1	1	1	1	1	1	1
3	1	3	4	4	2	2	5	5	5	5	5	5	5	2	1	2	5	5	4	2	3	5	1	1	3	4	1	1	1	1	1	1	1	1	1	1
4	1	3	4	4	2	2	4	4	4	4	4	4	5	5	4	3	5	5	5	3	2	5	1	3	2	4	2	1	1	1	1	1	1	1	1	1
4	1	3	4	4	2	2	4	4	4	4	4	4	4	4	4	5	5	5	5	2	1	5	1	3	3	1	2	1	1	1	1	1	1	1	1	1
1	2	1	1	1	3	2	4	4	4	4	4	4	4	4	3	3	5	5	4	2	3	7	4	2	3	2	2	1	1	1	1	1	0	0	0	0
3	2	1	1	1	3	2	5	5	5	5	5	5	5	1	2	4	5	5	3	1	3	6	2	2	3	2	2	1	1	1	1	1	1	1	0	1
1	1	3	1	1	3	2	4	3	4	3	3	2	3	4	4	5	5	5	5	2	1	2	2	2	3	1	2	1	1	1	1	1	1	1	0	0
4	1	3	1	1	3	2	4	5	4	5	5	5	5	1	2	4	4	5	3	1	3	6	2	3	1	2	2	1	1	1	1	1	1	1	0	1
1	2	1	2	1	3	2	3	4	4	3	2	3	3	3	5	3	5	5	4	2	3	6	2	1	3	2	1	1	1	0	0	0	0	0	0	0
1	1	3	2	1	3	2	5	5	5	5	5	5	5	4	3	3	5	5	5	3	2	1	5	4	3	4	3	1	1	1	1	1	1	1	1	0
1	1	3	2	1	3	2	5	4	5	5	4	5	5	2	3	3	5	5	5	3	2	7	4	2	3	1	3	1	1	1	1	1	1	1	1	1
1	2	2	3	1	3	2	5	5	5	5	5	5	5	5	3	3	5	5	5	2	1	5	1	3	3	2	1	1	1	1	0	0	0	0	0	0
1	2	2	3	1	3	2	4	4	4	4	4	4	4	2	3	3	5	5	5	2	1	3	1	2	2	4	1	1	1	1	1	1	1	1	1	1
1	2	2	3	1	3	2	5	5	5	5	5	5	5	1	2	4	5	5	3	1	3	6	2	2	3	2	2	1	1	1	1	1	1	1	0	1
1	1	1	4	1	3	2	5	3	5	5	4	5	5	3	3	2	5	5	4	2	3	7	2	2	3	2	2	1	1	1	1	1	1	1	1	0
1	2	1	4	1	3	2	5	2	5	5	5	5	5	5	4	2	5	5	4	2	3	7	4	2	3	2	1	1	1	1	1	1	1	1	1	1
1	1	3	4	1	3	2	4	4	4	5	5	5	5	3	3	3	5	5	5	3	2	5	1	2	2	4	2	1	1	1	1	1	1	1	1	1
1	1	3	4	1	3	2	5	3	4	3	4	2	2	3	2	3	5	5	5	2	1	1	2	2	2	1	2	1	1	0	0	0	0	0	0	0
4	1	3	4	1	3	2	5	5	5	5	5	5	5	1	2	1	5	5	3	1	3	6	2	2	3	2	2	1	1	1	1	1	1	1	0	1
3	2	3	4	1	3	2	5	5	5	5	5	5	5	1	2	4	4	5	3	1	3	6	2	2	3	2	2	1	1	1	1	1	1	1	0	1
4	2	1	1	1	3	2	5	5	5	5	5	5	5	2	2	2	3	2	1	5	4	5	1	2	2	2	1	1	1	1	1	0	1	1	0	0
1	1	3	1	1	3	2	4	4	4	4	4	4	4	3	3	5	5	5	5	2	1	6	2	4	2	4	2	1	1	1	1	1	1	0	0	0
1	1	3	1	1	3	2	4	3	3	4	4	4	4	4	3	3	5	5	5	2	1	4	2	1	3	4	2	1	1	1	1	1	1	0	0	0
1	1	3	1	1	3	2	5	4	4	3	4	2	4	4	4	3	5	5	5	2	1	3	2	1	2	3	2	0	1	1	1	0	0	0	0	0
1	1	3	1	1	3	2	4	4	4	4	4	4	4	4	4	3	5	5	5	2	1	5	2	1	2	4	2	1	1	0	0	0	1	0	0	1
1	1	3	1	1	3	2	2	2	4	3	4	3	4	4	4	3	5	5	5	2	1	1	2	2	3	1	1	0	1	0	1	0	0	0	0	0
1	2	3	1	1	3	2	5	3	5	5	4	4	5	4	4	3	5	5	5	2	1	1	2	2	1	1	2	1	1	1	1	1	1	1	1	0
1	2	3	1	1	3	2	4	4	4	4	4	3	4	4	3	3	5	5	5	2	1	3	2	1	2	2	2	1	1	0	0	0	0	0	0	0
4	2	3	1	1	3	2	5	4	5	3	4	4	5	3	1	3	4	3	3	3	1	3	4	3	1	2	1	1	1	0	1	1	1	1	1	1
4	2	3	1	1	3	2	5	4	5	3	4	4	5	3	1	3	2	3	3	3	1	3	4	3	1	2	1	1	1	0	1	1	1	1	1	1
1	1	3	2	1	3	2	5	4	4	5	4	5	5	3	3	3	5	5	5	3	2	7	1	1	3	2	2	0	1	1	1	1	1	1	0	0
1	1	3	2	1	3	2	5	4	5	5	5	5	5	4	4	3	5	5	5	3	2	5	4	3	2	2	3	0	1	1	1	1	1	1	1	1
1	1	3	2	1	3	2	5	4	4	5	5	5	5	3	2	3	5	5	5	3	2	7	2	2	2	2	2	1	1	1	1	1	1	1	1	1
1	1	2	3	1	3	2	5	5	5	5	4	4	5	3	3	2	5	5	4	2	3	6	4	1	2	2	3	1	1	1	1	1	1	1	1	1
3	1	2	3	1	3	2	4	3	5	4	3	3	5	2	2	3	4	3	3	3	2	3	4	3	1	4	1	1	1	0	1	1	1	1	1	1
4	1	2	3	1	3	2	5	5	5	5	5	5	4	1	4	4	5	5	3	1	3	6	4	3	3	2	2	1	1	1	1	1	1	1	0	1
4	2	2	3	1	3	2	4	4	5	4	3	4	5	3	1	3	4	3	3	3	2	3	4	3	1	4	1	1	1	0	1	1	1	1	1	1
4	2	2	3	1	3	2	5	4	5	4	3	4	5	3	1	3	4	3	3	3	2	3	4	3	1	4	1	1	1	0	1	1	1	1	1	1
1	1	3	4	1	3	2	4	4	4	4	4	4	4	4	4	3	5	5	5	3	2	1	5	2	3	2	2	0	1	1	1	1	1	1	1	0
1	1	3	4	1	3	2	5	5	5	5	5	5	5	3	4	5	5	5	5	2	1	1	4	2	2	2	1	1	1	1	1	1	1	1	1	1
1	1	3	4	1	3	2	3	2	3	3	3	3	3	4	4	3	5	5	5	2	1	2	2	1	3	4	2	1	1	1	1	1	1	0	0	0
1	1	3	4	1	3	2	4	3	4	4	4	4	4	4	3	3	5	5	5	2	1	3	2	2	3	1	1	1	1	1	1	1	1	0	0	0
1	1	3	4	1	3	2	5	4	5	5	5	5	5	4	4	3	2	5	5	2	1	2	3	2	2	3	1	0	1	0	0	0	0	0	0	0
1	1	3	4	1	3	2	5	5	5	5	5	5	5	2	2	3	5	5	5	2	1	4	4	2	2	2	1	1	1	1	1	1	1	1	1	1
3	1	3	4	1	3	2	5	5	4	4	2	5	4	2	2	3	4	5	3	2	2	3	2	3	1	4	1	1	1	1	0	1	1	1	1	1
1	2	3	4	1	3	2	5	2	4	5	5	5	4	3	2	3	5	5	5	2	1	1	5	4	3	1	2	1	1	1	1	1	0	0	0	0
1	2	3	4	1	3	2	4	3	4	4	3	4	4	5	5	3	5	5	5	2	1	1	2	1	3	4	2	1	1	1	1	1	0	0	0	0
1	2	3	4	1	3	2	5	1	3	4	4	4	3	3	3	3	5	5	5	2	1	7	2	1	3	2	2	1	1	1	1	1	1	1	1	1
3	2	3	4	1	3	2	5	5	4	4	2	5	4	3	2	3	4	5	3	3	2	3	2	3	1	4	1	1	1	1	0	1	1	1	1	1
3	1	1	2	2	3	2	5	5	5	5	5	5	5	1	2	4	5	5	3	1	3	6	2	2	3	2	2	1	1	1	1	1	1	1	0	1
4	2	1	2	2	3	2	5	5	5	5	5	5	5	2	3	2	3	2	1	5	4	5	2	2	2	2	1	1	1	1	1	0	1	1	0	0
2	2	3	2	2	3	2	4	4	4	4	4	4	4	2	2	2	5	5	4	2	3	7	2	2	2	4	1	1	1	1	1	1	1	1	1	1
1	1	1	3	2	3	2	5	5	5	5	5	5	5	3	2	3	5	5	5	3	2	2	4	2	1	2	1	1	1	1	1	1	1	1	1	0
1	1	2	3	2	3	2	5	5	5	5	5	5	5	2	2	3	5	5	5	2	1	2	4	1	2	2	2	1	1	1	1	1	1	1	1	1
2	1	3	4	2	3	2	5	5	4	5	2	5	4	2	4	3	4	5	3	2	2	3	2	2	1	4	1	1	1	1	0	1	1	1	0	1
2	1	3	4	2	3	2	5	5	4	5	2	5	4	2	4	3	4	5	3	2	2	3	2	3	1	4	1	1	1	1	0	1	1	1	1	1
2	2	3	4	2	3	2	5	5	4	5	2	5	4	3	5	3	4	5	3	2	2	3	2	3	1	4	1	1	1	1	0	1	1	1	0	1
3	2	3	4	2	3	2	4	5	4	5	5	5	5	2	3	4	4	5	3	1	2	6	4	3	1	2	2	1	1	1	1	1	1	1	0	1
4	2	1	1	2	3	2	5	5	5	5	5	5	5	2	2	2	3	2	1	5	4	5	1	2	2	2	3	1	1	1	1	0	1	1	0	0
4	2	1	2	2	3	2	5	5	5	5	5	5	5	2	3	2	3	2	1	5	4	5	1	2	2	2	1	1	1	1	1	0	1	1	0	0
1	1	3	2	2	3	2	4	4	4	4	4	4	4	4	4	3	5	5	5	3	2	7	2	2	2	1	2	1	1	1	1	1	1	1	0	0
2	1	3	2	2	3	2	5	5	5	5	5	5	5	2	2	2	5	5	4	2	3	7	2	2	2	4	1	1	1	1	1	1	1	1	1	1
1	1	2	3	2	3	2	5	2	5	4	4	4	4	5	5	3	5	5	5	2	1	7	4	2	3	2	2	1	1	1	1	1	1	1	1	1
2	1	2	3	2	3	2	4	3	5	4	3	4	5	2	3	3	4	3	3	3	2	3	4	3	1	4	1	1	1	0	1	1	1	1	1	1
3	1	2	3	2	3	2	5	5	5	5	5	5	4	1	4	4	5	5	3	1	3	6	2	2	3	2	2	1	1	1	1	1	1	1	0	1
2	1	1	4	2	3	2	4	4	4	5	5	5	3	5	3	2	5	5	4	2	3	7	1	1	1	4	2	1	1	1	1	1	1	1	1	1
1	1	3	4	2	3	2	5	4	5	5	4	5	4	2	2	3	2	5	5	3	2	3	4	2	3	1	2	0	1	1	1	1	1	1	1	1
1	1	3	4	2	3	2	4	4	4	4	4	4	4	3	3	5	5	5	5	2	1	2	4	1	2	2	2	0	1	1	1	1	1	1	0	0
1	1	3	4	2	3	2	4	4	4	3	4	4	4	3	3	3	5	5	5	2	1	7	4	2	3	2	1	0	1	1	1	1	1	1	1	0
1	1	3	4	2	3	2	5	4	4	4	4	4	4	4	4	3	5	5	5	2	1	7	4	2	3	2	2	1	1	1	1	1	1	1	1	1
1	1	3	4	2	3	2	5	5	5	5	5	5	5	1	1	3	5	5	5	2	1	7	4	2	2	2	1	1	1	1	1	1	1	1	1	1
2	1	3	4	2	3	2	5	5	5	5	5	5	5	4	4	3	5	5	4	2	3	2	1	3	3	1	2	1	1	1	1	1	1	1	1	1
2	1	3	4	2	3	2	5	5	5	5	5	5	5	2	2	4	5	4	4	2	3	7	4	2	2	2	1	1	1	1	1	1	1	1	1	1
3	1	3	4	2	3	2	5	5	4	4	2	5	4	2	4	3	4	5	3	2	2	3	2	3	1	4	1	1	1	1	0	1	1	1	1	1
3	1	3	4	2	3	2	5	5	5	5	5	5	5	1	2	4	4	5	3	1	3	6	2	2	3	2	2	1	1	1	1	1	1	1	0	1
1	2	3	4	2	3	2	5	4	5	5	5	5	5	5	5	3	5	5	5	2	1	1	1	4	3	4	1	1	1	1	1	1	1	1	1	1
1	2	3	4	2	3	2	5	5	5	5	4	4	4	4	4	3	2	5	4	2	3	1	3	1	1	2	2	0	0	1	1	0	0	0	0	0
2	2	3	4	2	3	2	5	5	4	4	2	5	4	3	5	3	4	5	3	2	2	3	2	3	1	4	1	1	1	1	0	1	1	1	1	1
3	2	3	4	2	3	2	5	5	4	4	2	5	4	3	5	3	4	5	3	2	2	3	2	3	1	4	1	1	1	1	0	1	1	1	1	1
4	2	3	4	2	3	2	5	4	5	5	5	5	5	4	4	2	5	5	4	2	3	2	4	2	2	2	1	1	1	1	1	1	1	1	1	1
2	2	3	1	3	3	2	4	5	4	5	5	5	5	1	2	4	4	5	3	1	3	6	4	3	1	2	2	1	1	1	1	1	1	1	0	1
2	1	3	2	3	3	2	5	5	5	5	5	5	5	2	2	4	1	4	4	2	3	7	2	2	2	4	1	1	1	1	1	1	1	1	1	1
3	1	3	2	3	3	2	5	5	5	5	5	5	5	2	2	4	5	4	4	2	3	7	4	2	1	4	1	1	1	1	1	1	1	1	1	1
2	2	3	2	3	3	2	5	5	5	5	4	4	5	4	4	2	5	5	4	2	3	5	5	3	3	4	3	1	1	1	1	1	1	1	1	1
2	2	3	2	3	3	2	5	5	5	5	5	5	5	2	2	4	5	4	4	2	3	7	2	2	2	2	1	1	1	1	1	1	1	1	1	1
2	2	3	2	3	3	2	5	5	5	5	5	5	5	2	2	4	5	4	4	2	3	7	2	2	2	2	1	1	1	1	1	1	1	1	1	1
2	2	3	2	3	3	2	4	5	5	5	5	5	5	1	2	4	4	5	3	1	3	6	2	3	3	2	2	1	1	1	1	1	1	1	0	1
2	1	2	3	3	3	2	5	5	5	5	5	5	5	1	2	4	5	5	3	1	3	6	2	2	3	2	2	1	1	1	1	1	1	1	0	1
4	2	1	4	3	3	2	5	4	5	5	5	5	5	2	3	2	3	2	1	5	4	5	2	2	2	2	1	1	1	1	1	0	1	1	0	0
4	2	1	1	3	3	2	5	5	5	5	5	5	5	2	2	2	3	2	1	5	4	5	1	2	2	2	1	1	1	1	1	0	1	1	0	0
1	1	3	1	3	3	2	5	5	5	5	4	5	5	3	5	3	5	5	5	2	1	2	3	1	2	2	2	1	1	1	1	1	1	1	1	0
2	1	3	1	3	3	2	5	5	5	5	5	5	5	3	3	3	5	5	5	3	2	4	4	3	1	2	1	1	1	1	1	1	1	1	0	0
2	1	3	1	3	3	2	5	3	5	4	4	3	5	2	2	3	4	3	3	3	1	3	4	3	1	2	1	1	1	0	1	1	1	1	1	1
2	1	3	1	3	3	2	5	3	5	3	4	3	5	2	2	3	4	3	3	3	1	3	4	3	1	2	1	1	1	0	1	1	1	1	1	1
3	1	3	1	3	3	2	5	3	5	3	4	3	5	2	2	3	4	3	3	3	1	3	4	3	1	2	1	1	1	0	1	1	1	1	1	1
2	2	3	1	3	3	2	4	5	4	5	5	5	5	2	2	4	2	5	3	1	2	6	4	3	1	2	2	1	1	1	1	1	1	1	0	1
4	2	1	2	3	3	2	5	5	5	5	5	5	5	2	3	2	3	2	1	5	4	5	2	2	2	2	1	1	1	1	1	0	1	1	0	0
2	1	3	2	3	3	2	5	5	5	5	5	5	5	2	2	4	5	5	4	2	3	7	2	2	2	2	1	1	1	1	1	1	1	1	1	1
2	1	3	2	3	3	2	4	4	4	4	4	4	5	3	3	4	5	4	4	2	3	7	2	2	2	4	2	1	1	1	1	1	1	1	1	1
2	2	3	2	3	3	2	5	5	5	5	5	5	5	2	2	2	5	5	4	2	3	7	2	2	2	4	1	1	1	1	1	1	1	1	1	1
2	2	3	2	3	3	2	5	5	5	5	5	5	5	2	2	4	5	5	4	2	3	7	2	2	2	4	1	1	1	1	1	1	1	1	1	1
2	2	3	2	3	3	2	5	5	5	5	5	5	5	3	3	4	5	5	4	2	3	7	2	2	2	2	1	1	1	1	1	1	1	1	1	1
1	1	2	3	3	3	2	5	5	5	5	5	5	5	4	2	3	5	5	4	2	3	5	2	2	2	2	2	1	1	1	1	1	1	1	1	1
2	2	2	3	3	3	2	5	5	5	5	5	5	5	2	2	4	5	4	4	2	3	7	2	2	2	4	1	1	1	1	1	1	1	1	1	1
2	2	1	4	3	3	2	5	5	4	1	4	5	4	3	3	3	4	3	3	3	1	3	4	3	1	2	1	1	1	1	1	0	1	1	1	1
2	2	1	4	3	3	2	4	5	4	2	4	5	4	3	3	3	4	3	3	3	1	3	4	3	1	2	1	1	1	1	1	0	1	1	1	1
2	2	1	4	3	3	2	4	5	4	2	4	5	4	3	4	3	4	3	3	3	1	3	4	3	1	2	1	1	1	1	1	0	1	1	1	1
4	2	1	4	3	3	2	5	5	5	5	5	5	5	2	2	2	3	2	1	5	4	4	1	2	2	2	3	1	1	1	1	0	1	1	0	1
2	1	3	4	3	3	2	5	5	5	5	5	5	5	4	4	3	5	5	5	2	1	2	4	4	4	4	2	1	1	1	1	1	1	1	0	0
2	1	3	4	3	3	2	5	3	4	3	4	3	5	2	2	3	4	3	3	3	1	3	4	3	1	2	1	1	1	1	1	1	1	1	1	1
2	1	3	4	3	3	2	5	3	4	3	4	5	5	2	2	3	4	3	3	3	1	3	4	3	1	2	1	1	1	1	1	0	1	1	1	1
2	1	3	4	3	3	2	5	5	4	1	4	5	5	3	3	3	4	3	3	3	1	3	4	3	1	2	1	1	1	1	1	0	1	1	1	1
3	1	1	1	4	3	2	5	5	3	4	5	4	4	2	4	4	4	3	3	1	2	6	2	3	1	4	2	1	1	1	1	1	1	1	1	0
3	2	1	1	4	3	2	5	5	5	5	5	5	5	4	4	3	5	5	4	2	3	2	2	1	2	4	2	1	1	1	1	1	1	1	1	0
4	1	3	1	4	3	2	5	5	3	5	2	5	4	3	4	3	1	5	4	2	2	3	2	2	1	4	1	1	1	0	0	1	1	1	0	0
1	2	3	2	4	3	2	4	4	4	5	5	5	5	2	2	4	4	5	3	1	2	6	4	3	1	2	2	1	1	1	1	1	1	1	0	1
3	2	3	2	4	3	2	5	5	5	5	5	5	5	1	1	3	5	5	5	2	1	6	4	3	2	2	1	1	1	1	1	1	1	1	1	1
1	1	1	3	4	3	2	5	4	3	4	5	5	4	2	5	4	4	3	3	1	2	6	2	3	1	4	2	1	1	0	1	1	1	1	1	0
4	2	1	3	4	3	2	5	5	5	5	5	5	5	2	2	2	3	2	1	5	4	5	2	2	2	2	1	1	1	1	1	0	1	1	0	0
4	2	1	3	4	3	2	5	4	5	5	5	5	5	2	3	2	3	2	1	5	4	5	2	2	2	2	1	1	1	1	1	0	1	1	0	0
3	1	3	4	4	3	2	4	5	4	5	5	5	5	2	2	4	4	5	3	1	2	6	4	3	1	2	2	1	1	1	1	1	1	1	0	1
2	2	3	4	4	3	2	5	5	3	5	2	5	4	2	5	3	4	5	3	2	2	3	2	2	1	4	1	1	1	1	0	1	1	1	0	0
4	2	1	1	4	3	2	5	5	5	5	5	5	5	2	3	2	3	2	1	5	4	5	1	2	2	2	3	1	1	1	1	0	1	1	0	0
4	1	3	1	4	3	2	5	5	3	5	2	5	4	3	4	3	4	4	4	2	2	3	2	2	1	4	1	1	1	0	1	0	1	1	0	0
3	2	3	1	4	3	2	5	5	3	5	2	5	4	2	5	3	4	5	4	2	2	3	2	2	1	4	1	1	1	0	1	1	1	1	0	0
3	2	3	1	4	3	2	4	5	4	5	5	5	5	2	3	4	4	5	3	1	2	6	4	3	1	2	2	1	1	1	1	1	1	1	0	1
4	2	1	2	4	3	2	5	5	5	5	5	5	5	2	3	2	3	2	1	5	4	5	1	2	2	2	1	1	1	1	1	0	1	1	0	0
4	2	1	2	4	3	2	5	5	5	5	5	5	5	2	2	2	3	2	1	5	4	5	1	2	2	2	1	1	1	1	1	0	1	1	0	0
4	2	1	2	4	3	2	5	5	5	5	5	5	5	2	2	2	3	2	1	5	4	5	2	2	2	2	1	1	1	1	1	0	1	1	0	0
3	2	3	2	4	3	2	5	5	5	5	5	5	5	2	2	4	5	4	4	2	3	7	2	2	2	2	2	0	1	1	1	1	1	1	1	0
3	1	2	3	4	3	2	5	3	5	5	5	5	5	2	2	3	2	5	5	3	2	7	4	1	2	2	1	1	1	1	1	1	1	1	1	1
3	2	2	3	4	3	2	5	5	5	5	5	5	4	1	3	4	5	5	3	1	3	6	2	2	3	2	2	1	1	1	1	1	1	1	0	1
3	2	2	3	4	3	2	5	5	5	5	5	5	4	1	3	4	5	5	3	1	3	6	2	2	3	2	2	1	1	1	1	1	1	1	0	1
3	1	1	4	4	3	2	4	4	4	1	4	3	4	2	2	3	4	3	3	3	1	3	4	3	1	2	1	1	1	1	1	0	1	1	1	1
3	1	1	4	4	3	2	4	4	4	2	4	3	4	2	2	3	4	3	3	3	1	3	4	3	1	2	1	1	1	1	1	0	1	1	1	1
4	2	1	4	4	3	2	5	5	5	5	5	5	5	2	3	2	3	2	1	5	4	5	1	2	2	2	3	1	1	1	1	0	1	1	0	1
4	2	1	4	4	3	2	5	5	5	5	5	5	5	2	3	2	3	2	1	5	4	5	1	2	2	2	1	1	1	1	1	0	1	1	0	0
2	1	3	4	4	3	2	5	4	5	5	4	5	4	4	4	3	5	5	5	3	2	7	1	1	2	4	1	1	1	1	1	1	1	1	1	1
2	1	3	4	4	3	2	5	5	3	4	4	5	5	4	4	2	5	5	4	2	3	2	5	4	3	4	3	0	1	1	1	0	0	0	0	0
3	1	3	4	4	3	2	5	4	5	5	5	5	5	1	1	3	5	5	5	2	1	5	4	3	2	4	1	1	1	1	1	1	1	1	1	1
3	1	3	4	4	3	2	5	4	5	5	5	5	5	4	2	3	5	5	5	2	1	1	4	3	2	4	2	0	1	0	0	0	0	0	0	0
3	1	3	4	4	3	2	5	2	4	5	5	5	4	4	4	3	5	5	5	2	3	7	4	2	2	4	2	1	1	1	1	1	1	1	1	1
3	1	3	4	4	3	2	5	4	5	5	5	5	4	4	4	2	5	5	4	2	3	1	5	4	3	4	2	1	1	1	1	0	0	0	0	0
3	1	3	4	4	3	2	5	4	4	5	4	4	4	3	4	2	5	5	4	2	3	4	5	4	3	4	3	1	1	1	1	1	1	1	1	0
3	1	3	4	4	3	2	5	4	4	1	4	3	4	2	2	3	4	3	3	3	1	3	4	3	1	2	1	1	1	1	1	0	1	1	1	1
4	1	3	4	4	3	2	5	4	5	5	5	5	3	4	4	3	5	5	5	3	2	3	1	2	1	2	2	1	1	1	1	1	1	1	1	0
4	1	3	4	4	3	2	5	5	5	5	4	4	4	4	4	3	5	5	5	2	1	5	2	1	2	4	2	1	1	1	1	1	1	1	1	1
2	2	3	4	4	3	2	5	3	5	5	3	5	5	4	4	3	5	5	4	2	3	7	4	1	2	3	2	1	1	1	1	1	1	1	1	0
2	2	3	4	4	3	2	5	2	4	5	4	5	4	3	2	2	5	5	4	2	3	7	4	2	2	4	2	1	1	1	1	1	1	1	1	0
3	2	3	4	4	3	2	4	3	3	4	5	5	5	5	5	3	5	5	5	2	1	5	1	1	3	1	2	1	1	1	0	0	0	1	1	0
3	2	3	4	4	3	2	5	5	5	5	5	5	5	4	4	3	5	5	5	2	1	2	4	2	4	2	2	1	1	1	1	1	1	1	0	0
3	2	3	4	4	3	2	5	4	4	5	5	5	5	4	2	3	5	5	5	2	1	7	4	2	2	3	1	1	1	1	1	1	1	1	1	1
3	2	3	4	4	3	2	4	4	4	4	4	4	4	3	4	2	5	5	4	2	3	2	3	1	3	4	2	0	1	1	1	0	0	1	0	0
3	2	3	4	4	3	2	5	4	5	4	4	3	4	4	3	2	5	5	4	2	3	5	1	1	2	1	1	1	1	1	1	1	1	1	1	1
3	2	3	4	4	3	2	5	5	5	5	5	5	5	4	4	2	5	5	4	2	3	5	4	2	3	4	2	1	1	1	1	1	1	1	1	1
3	2	3	4	4	3	2	5	4	5	3	4	4	5	3	1	3	4	3	3	3	1	3	4	3	1	2	1	1	1	0	1	1	1	1	1	1
3	2	3	4	4	3	2	5	4	4	3	4	3	5	3	1	3	4	3	3	3	1	3	4	3	1	2	1	1	1	1	1	1	1	1	1	1
3	2	3	4	4	3	2	5	4	4	3	4	3	5	2	2	3	4	3	3	3	1	3	4	3	1	2	1	1	1	1	1	0	1	1	1	1
3	2	3	4	4	3	2	4	5	4	5	5	5	5	2	3	4	2	5	3	1	2	6	4	3	1	2	2	1	1	1	1	1	1	1	0	1
4	2	3	4	4	3	2	5	4	3	5	5	5	5	3	2	3	5	5	5	2	1	5	2	1	2	4	2	1	1	1	1	0	0	0	0	0

## Sheet: Codes 1
	Age
	25 - 35 years	1
	35 - 45 years	2
	45 - 55 years	3
	Above 55 years	4
					Professional Area (Primary)
	Gender				Academic only	1
	Male	1			Clinical Practice only	2
	Female	2			Academic & Clinical Practice	3
	Location				Current Institution
	British Isles	1			Public
	MENA Region	2			Private
	Indian subcontinent	3
					Years of Experience
	Education				More than 15 years	1
	Ph. D	1			10 to 15 years	2
	Fellowship	2			5 to 10 years	3
	Board Certification	3			1-5 years	4
	Master Degree	4

## Sheet: Codes 2
	Negotiating calcified canals	1
	Retrieval of broken instrument in the canal	2
	By passing ledges and perforation repair	3
	For canal preparation and obturation	4
	For surgical endodontics	5
	For crack detection	6
	For caries removal	7
	For tooth preparation to receive coronal restorations and veneers	8
	Incorrect	0
	Correct	1
